# Supplementary material for: Heavy Metal Ions(II) Sorption by a Cellulose-Based Sorbent Containing Sulfogroups
Source: Polymers (Basel). 2023 Oct 24;15(21):4212. doi: 10.3390/polym15214212 (PMC10649064; doi:10.3390/polym15214212)
Supplement: Supplementary file 1 [file polymers-15-04212-s001.zip]

Archive with 1 entries (1 files):
- polymers-2576676-supplementary.docx
